# Supplementary material for: Vaccine confidence mediates the association between a pro-social pay-it-forward intervention and improved influenza vaccine uptake in China: A mediation analysis
Source: Vaccine. 2024 Jan 12;42(2):362–8. doi: 10.1016/j.vaccine.2023.11.046 (PMC10789265; doi:10.1016/j.vaccine.2023.11.046)
Supplement: Supplementary data 1 [file mmc1.xlsx]

## Sheet: Sheet1
Survey Question#	Chinese	English	Column	Answer Key	Recode
	组别	Which intervention group are you in?	A	1= Control group; 2= PIF group
1	您属于哪个类别	Which category do you belong to	B	1=The caregivers or parents of children; 2=Elderly people
2	地域	Which area are you in	C	1=Yangshan; 2=Zengcheng; 3=Tianhe
3	请输入您的年龄	What is your age?	D	Number
4	您的性别	What is your gender?	E	1=Male; 2=Female
5	您的最高受教育程度：	Your highest education level:	F	1=Primary school; 2=Middle school; 3=Undergraduate or college;
6	您的职业是：	Your occupation is:	G	1=unemployed; 2=Peasant; 3=employed
7	您的个人收入为：	Your personal annual income($):	H	1='0 to 1860'; 2='＞1860 to 9300'; 3='>9300 to 18600'; 4='>18600'
8	您现在的法定婚姻状态为：	Your current legal marriage status is:	I	1. live alone; 2. Engaged or married;
9	今天研究人员向您介绍了流感疫苗（和接力种项目/免费疫苗项目），您今天愿意参加为家里人接种疫苗吗？	The researcher has introduced the influenza vaccine (and ‘Pay it forward’ / 'Free vaccine'program to you). Would you like to participate in the program to vaccinate your child (or yourself if older than 60 years) today?	J	1=No; 2=Yes		This variable was ascertained by administrative data
10	总体来说我认为流感疫苗是重要的。	In general, I think influenza vaccine is important.	K	1=Strongly disagree; 2=Disagree; 3=Agree; 4=Strongly agree; 5= Not sure	1=Disagree; 2=Agree	Disagree including “strongly disagree”, “disagree”, and “unsure”; Agree including “strongly agree” and “agree”
11	总体来说我认为流感疫苗是安全的。	In general, I think the influenza vaccine is safe.	L	1=Strongly disagree; 2=Disagree; 3=Agree; 4=Strongly agree; 5= Not sure	1=Disagree; 2=Agree
12	总体来说我认为流感疫苗是有效的。	In general, I think the influenza vaccine is effective.	M	1=Strongly disagree; 2=Disagree; 3=Agree; 4=Strongly agree; 5= Not sure	1=Disagree; 2=Agree
13	疫苗的价格会不会成为您或者您的孩子接种流感疫苗的障碍呢？	Is price of the vaccine a barrier for your child and/or elderly individuals in your family to get the influenza vaccine?	N	1=Yes; 2=No
