# Supplementary material for: Vaccine confidence mediates the association between a pro-social pay-it-forward intervention and improved influenza vaccine uptake in China: A mediation analysis
Source: Vaccine. 2024 Jan 12;42(2):362–8. doi: 10.1016/j.vaccine.2023.11.046 (PMC10789265; doi:10.1016/j.vaccine.2023.11.046)
Supplement: Supplementary data 2 [file mmc2.xlsx]

## Sheet: recode
组别	1您属于哪个类别	2地域	3请输入您的年龄	4您的性别	5您的最高受教育程度：	6您的职业是：	7您的个人收入为：	8您现在的法定婚姻状态为：	9今天研究人员向您介绍了流感疫苗（和接力种项目/免费疫苗项目），您今天愿意参加为家里人接种疫苗吗？	10总体来说我认为流感疫苗是重要的。	11 总体来说我认为流感疫苗是安全的。	12 总体来说我认为流感疫苗是有效的。	13 疫苗的价格会不会成为您或者您的孩子接种流感疫苗的障碍呢？
2	1	1	35	2	2	1	1	2	2	2	2	1	2
2	1	1	27	2	2	1	1	2	2	2	2	2	2
2	1	1	25	2	2	1	1	2	2	2	1	1	1
2	1	1	23	2	3	3	2	2	2	2	2	2	2
2	1	1	67	1	1	3	2	2	2	2	2	2	2
2	1	1	36	2	2	1	1	1	2	2	2	2	2
2	1	1	28	2	3	3	1	2	2	2	2	2	2
2	1	1	36	2	2	3	1	2	2	2	2	2	1
2	1	1	32	2	3	1	1	2	2	2	2	2	2
2	1	1	35	1	1	3	2	2	2	2	2	2	2
2	1	1	37	1	3	3	1	2	2	2	2	2	2
2	1	1	26	2	2	3	2	2	2	2	2	1	2
2	1	1	41	1	2	3	2	2	2	2	2	2	2
2	1	1	58	2	2	1	1	1	2	2	2	2	2
2	1	1	78	1	2	2	1	1	2	2	2	2	2
2	1	1	37	2	3	3	1	2	2	2	2	2	2
2	1	1	38	2	2	3	2	2	2	2	2	2	2
2	1	1	37	2	1	1	1	2	2	2	1	2	1
2	1	1	33	2	3	3	2	2	2	2	2	2	2
2	1	1	29	2	3	3	2	2	2	2	2	2	2
2	1	1	28	2	3	3	2	2	2	2	2	2	2
2	1	1	30	2	3	3	2	2	2	2	2	2	2
2	1	1	23	2	2	3	2	2	1	2	2	2	2
2	1	1	34	2	2	3	2	2	1	2	2	2	1
2	1	1	30	2	2	1	1	2	1	2	1	2	2
2	2	1	56	2	1	2	1	2	2	1	1	2	1
2	2	1	69	2	2	2	1	2	2	2	2	2	2
2	2	1	82	1	1	1	1	1	2	2	2	2	2
2	2	1	65	1	2	2	1	2	2	2	2	2	1
2	2	1	61	1	1	1	1	1	2	2	2	2	2
2	2	1	57	1	2	1	1	2	2	2	2	2	2
2	2	1	61	2	1	2	1	2	2	2	2	2	2
2	2	1	62	2	2	1	1	2	2	2	2	2	1
2	2	1	70	1	1	1	1	1	2	2	2	2	2
2	2	1	68	1	1	1	2	2	2	2	2	2	2
2	2	1	64	2	1	2	1	1	2	2	2	2	2
2	2	1	65	1	2	1	1	1	2	2	2	2	1
2	2	1	66	1	2	1	2	2	2	2	2	2	2
2	2	1	80	2	1	1	1	1	2	2	2	2	2
2	2	1	58	2	1	2	1	2	2	2	2	2	2
2	2	1	57	1	1	2	1	1	2	2	2	2	2
2	2	1	64	1	3	1	3	2	2	2	2	2	2
2	2	1	57	2	1	2	1	2	2	2	2	2	1
2	2	1	70	2	2	1	2	1	2	2	2	2	1
2	2	1	76	1	2	3	3	2	1	2	1	1	2
2	2	1	50	2	1	1	1	2	1	2	2	2	2
2	2	1	60	1	2	2	1	2	1	2	2	2	2
2	2	1	60	1	2	1	1	2	1	1	2	1	2
2	2	1	60	1	2	2	1	2	1	1	1	1	1
2	2	1	64	2	1	1	1	2	1	1	1	1	1
2	1	2	36	2	3	3	4	1	2	2	2	2	2
2	1	2	31	2	3	3	2	2	2	2	2	2	2
2	1	2	28	1	3	3	3	2	2	2	2	2	1
2	2	2	91	2	1	1	3	1	2	2	2	2	2
2	1	2	39	2	2	3	2	2	2	2	2	2	2
2	2	2	80	1	1	1	2	1	2	2	2	2	2
2	2	2	68	2	2	1	2	1	2	2	2	2	2
2	1	2	27	2	2	1	2	2	2	2	2	2	1
2	2	2	70	2	1	1	2	2	2	2	2	2	2
2	1	2	35	2	3	3	3	2	2	2	2	2	2
2	2	2	77	1	2	1	2	2	2	2	2	2	2
2	1	2	39	2	3	3	4	2	2	2	2	2	2
2	1	2	40	2	3	1	3	2	2	2	2	2	2
2	1	2	33	2	3	3	2	2	2	2	2	2	1
2	1	2	60	2	2	1	1	2	2	2	1	2	2
2	1	2	39	1	3	3	3	2	2	2	2	2	1
2	1	2	28	2	2	3	2	2	2	2	2	2	2
2	2	2	63	2	1	2	1	1	2	-3	-3	-3	2
2	2	2	65	2	3	1	2	1	2	2	2	2	1
2	2	2	70	2	1	1	2	2	2	2	2	2	2
2	1	2	32	2	3	3	3	2	2	2	2	2	2
2	1	2	32	2	3	1	1	2	2	2	2	2	2
2	2	2	65	2	1	3	2	1	2	2	2	2	2
2	1	2	30	1	3	3	3	2	2	2	2	2	1
2	1	2	32	2	3	3	1	2	2	2	2	2	1
2	1	2	40	2	3	1	1	2	2	2	2	2	2
2	2	2	63	2	2	1	2	2	2	2	2	2	2
2	1	2	33	2	3	1	1	2	2	2	2	2	2
2	2	2	64	2	2	1	2	2	1	1	1	1	2
2	2	2	67	2	1	2	1	2	1	-3	-3	-3	2
2	2	2	71	2	1	1	1	1	1	-3	-3	-3	1
2	1	2	27	2	3	3	3	2	2	2	2	2	2
2	2	2	67	2	2	1	2	2	1	1	1	1	2
2	2	2	66	2	1	2	1	1	1	-3	-3	-3	1
2	2	2	63	2	3	1	3	2	2	2	2	2	2
2	2	2	63	1	3	1	2	2	2	2	2	2	2
2	2	2	68	2	1	1	2	2	2	2	2	2	2
2	2	2	65	1	2	1	1	2	1	-3	-3	-3	2
2	1	2	43	2	2	3	2	2	2	2	2	2	2
2	2	2	65	2	2	1	3	2	2	2	2	2	1
2	2	2	65	1	2	1	2	2	2	2	2	2	2
2	1	2	45	1	2	3	2	2	2	-3	-3	-3	2
2	1	2	33	2	2	3	2	2	2	2	2	2	2
2	2	2	65	2	2	1	2	2	2	2	2	2	1
2	2	2	65	1	2	1	2	2	2	2	2	2	1
2	1	2	42	2	2	1	1	2	2	2	2	2	2
2	1	2	34	1	3	3	4	2	2	2	2	2	2
2	2	2	63	2	2	1	2	2	1	2	2	2	2
2	2	2	79	1	2	1	3	2	1	2	2	1	1
2	1	2	38	2	2	1	1	2	2	2	2	2	2
2	1	3	33	2	1	1	1	2	2	2	2	2	2
2	1	3	36	1	3	3	4	2	2	2	2	2	2
2	2	3	60	2	2	1	2	2	1	2	2	2	2
2	1	3	32	2	3	1	1	2	1	2	2	2	2
2	2	3	65	2	2	1	2	2	1	1	2	2	2
2	1	3	38	1	3	3	4	2	2	2	1	2	2
2	1	3	40	2	3	3	3	2	2	2	2	2	2
2	2	3	69	2	2	1	2	1	2	2	2	2	2
2	1	3	41	2	3	3	3	2	1	1	1	1	2
2	1	3	45	2	2	3	2	2	1	2	2	2	2
2	2	3	79	1	3	1	3	2	1	1	1	1	2
2	2	3	60	2	2	1	2	2	1	2	2	2	2
2	1	3	37	2	3	3	3	2	1	2	1	2	2
2	1	3	33	2	3	3	4	2	2	2	2	2	2
2	2	3	65	2	3	1	3	2	2	2	2	2	2
2	2	3	70	1	2	1	3	2	2	2	2	2	2
2	2	3	65	2	1	1	1	2	2	2	2	2	1
2	2	3	60	2	2	1	2	2	1	2	2	2	1
2	1	3	28	2	3	1	2	2	2	2	2	2	2
2	2	3	70	2	1	2	1	2	2	2	2	2	2
2	2	3	73	1	2	1	4	1	2	2	2	2	2
2	1	3	36	2	3	3	3	2	2	2	2	2	2
2	2	3	71	1	2	1	2	2	2	2	2	2	2
2	2	3	73	2	2	1	2	2	1	1	1	1	2
2	1	3	33	2	3	3	3	2	2	2	2	2	2
2	1	3	55	2	2	1	1	2	2	2	2	1	2
2	1	3	39	2	3	3	4	2	2	2	2	2	2
2	2	3	67	2	2	1	2	1	1	1	2	2	2
2	2	3	66	2	2	1	2	1	1	2	2	2	2
2	1	3	34	2	3	3	3	2	1	1	1	1	2
2	1	3	31	2	3	3	3	2	1	2	2	2	2
2	1	3	48	1	3	3	4	2	2	2	1	1	1
2	1	3	33	2	3	3	4	2	2	2	2	2	2
2	1	3	32	2	3	3	4	2	2	2	1	2	2
2	1	3	32	2	3	3	3	2	2	2	2	2	2
2	1	3	62	1	2	1	2	2	2	2	2	2	2
2	1	3	41	1	2	3	4	2	2	2	2	2	2
2	1	3	37	2	3	3	4	2	2	2	1	2	2
2	1	3	42	2	3	3	2	2	2	2	2	2	2
2	2	3	66	2	2	1	2	2	1	2	2	2	2
2	2	3	75	2	2	1	2	2	1	1	2	1	2
2	1	3	36	1	3	3	3	2	2	2	2	1	1
2	2	3	65	1	3	1	3	2	1	1	1	1	2
2	2	3	61	2	2	1	2	2	1	2	1	1	2
2	2	3	60	2	2	1	2	2	2	2	1	1	2
2	2	3	62	2	2	1	2	2	1	2	2	2	2
2	2	3	72	1	2	1	2	2	1	1	2	2	2
2	2	3	63	2	2	2	2	2	2	2	2	2	1
2	2	3	72	2	1	1	1	2	1	1	1	1	2
2	2	3	70	2	2	1	2	2	1	1	1	2	1
1	1	1	31	2	2	1	1	2	2	2	2	1	2
1	1	1	33	2	2	3	2	2	2	1	2	1	2
1	1	1	50	2	2	3	2	2	2	2	2	1	1
1	1	1	36	2	2	1	1	2	2	1	1	1	2
1	1	1	30	1	2	3	3	2	2	2	1	1	2
1	1	1	67	2	1	2	1	2	2	2	2	2	2
1	1	1	31	2	2	3	2	2	2	2	2	2	1
1	1	1	30	2	2	1	1	2	2	1	2	2	1
1	1	1	28	1	2	3	3	2	2	2	2	2	1
1	1	1	33	2	2	1	1	2	2	2	1	2	1
1	1	1	37	1	2	3	4	2	2	1	2	1	2
1	1	1	65	2	1	1	1	2	2	2	2	2	2
1	1	1	55	2	2	1	1	2	1	2	1	2	1
1	1	1	27	1	2	3	3	2	1	1	1	2	2
1	1	1	30	2	2	3	2	2	1	2	2	2	2
1	1	1	56	1	2	3	3	2	1	2	1	2	2
1	1	1	33	2	1	1	1	2	1	1	2	2	2
1	1	1	30	1	2	3	3	2	1	1	2	2	2
1	1	1	32	2	2	1	1	2	1	2	2	1	1
1	1	1	53	2	1	1	1	1	1	2	2	2	2
1	1	1	33	2	2	3	2	2	1	2	1	1	2
1	1	1	64	2	1	1	1	1	1	1	1	1	1
1	1	1	36	2	1	1	2	2	1	2	1	2	2
1	1	1	33	2	2	3	2	2	1	2	2	2	2
1	1	1	40	2	2	3	2	2	1	2	2	2	2
1	2	1	66	2	1	1	1	2	2	2	1	1	2
1	2	1	77	1	2	2	1	2	2	2	2	2	2
1	2	1	70	2	2	2	2	2	2	2	1	2	2
1	2	1	70	2	1	1	1	1	1	1	1	1	2
1	2	1	72	1	1	1	1	2	1	1	2	1	1
1	2	1	68	2	1	1	1	2	1	1	1	1	1
1	2	1	71	2	1	2	1	2	1	1	2	1	2
1	2	1	75	1	1	1	2	2	1	2	2	2	2
1	2	1	77	2	1	1	1	2	1	1	1	1	2
1	2	1	73	1	1	2	1	2	1	1	1	1	1
1	2	1	81	2	1	1	1	1	1	1	1	1	1
1	2	1	72	2	1	2	1	1	1	1	1	1	2
1	2	1	77	2	1	1	1	1	1	1	1	1	1
1	2	1	73	2	1	1	1	2	1	1	1	1	1
1	2	1	86	2	1	1	1	1	1	1	1	1	1
1	2	1	71	2	1	2	1	1	1	1	1	1	1
1	2	1	75	1	1	1	1	2	1	2	2	1	2
1	2	1	73	2	1	2	1	1	1	1	1	1	1
1	2	1	73	2	1	2	1	1	1	1	1	1	1
1	2	1	78	2	1	2	1	2	1	1	1	1	1
1	2	1	84	1	1	1	1	1	1	2	2	2	2
1	2	1	66	2	1	2	1	2	1	1	1	1	1
1	2	1	70	2	1	2	1	2	1	1	1	1	1
1	2	1	70	2	1	2	1	2	1	1	1	1	1
1	2	1	65	2	1	3	1	2	1	1	1	1	2
1	1	2	25	1	3	3	4	2	2	2	1	2	2
1	1	2	29	2	3	1	1	2	2	2	1	1	2
1	1	2	28	2	2	3	1	2	1	2	2	2	2
1	1	2	29	2	3	3	3	2	2	2	2	2	2
1	1	2	29	1	2	3	4	2	2	2	2	2	2
1	1	2	29	2	2	3	3	2	2	2	2	2	2
1	1	2	27	2	3	3	4	2	1	1	2	2	2
1	1	2	30	1	2	3	2	2	1	-3	-3	-3	2
1	1	2	26	2	3	1	1	2	2	2	2	2	2
1	1	2	31	1	2	3	3	2	2	-3	-3	-3	2
1	1	2	31	1	2	3	3	2	1	-3	-3	-3	2
1	1	2	26	2	3	3	3	2	1	2	2	2	2
1	1	2	39	2	3	3	4	2	1	-3	-3	-3	2
1	1	2	28	2	2	3	3	1	2	2	2	2	1
1	1	2	23	2	2	3	2	2	1	2	2	1	2
1	1	2	50	2	3	1	3	1	1	2	2	2	2
1	1	2	29	2	3	1	1	2	2	2	2	2	2
1	1	2	32	1	2	3	4	2	2	2	2	2	2
1	1	2	35	2	3	3	4	2	2	2	2	2	2
1	1	2	31	1	3	3	4	2	1	2	2	2	2
1	1	2	26	2	2	3	2	2	2	2	2	2	2
1	1	2	24	2	2	3	2	2	1	-3	-3	-3	2
1	1	2	35	2	2	3	3	2	2	1	2	2	2
1	1	2	30	2	3	3	3	2	1	2	2	2	2
1	1	2	25	2	3	3	3	2	2	2	2	2	1
1	2	2	75	2	3	1	3	2	1	2	2	1	2
1	2	2	69	1	1	2	1	2	1	2	2	2	1
1	2	2	66	2	2	1	1	2	1	2	1	1	1
1	2	2	66	2	3	1	2	1	1	2	1	1	2
1	2	2	77	1	3	1	3	2	1	2	2	2	2
1	2	2	6	2	1	1	1	2	1	2	2	2	2
1	2	2	79	2	1	1	1	2	1	2	1	1	1
1	2	2	70	1	3	1	2	2	1	1	2	2	2
1	2	2	64	1	2	1	1	2	2	2	2	2	2
1	2	2	78	1	2	1	2	2	1	-3	-3	-3	1
1	2	2	66	2	1	1	1	2	2	2	2	2	2
1	2	2	68	2	1	3	2	1	1	2	2	2	2
1	2	2	68	2	2	1	2	2	2	2	1	2	2
1	2	2	63	1	2	1	2	2	1	2	2	2	2
1	2	2	67	1	2	1	1	2	1	-3	-3	-3	2
1	2	2	72	2	2	2	1	1	1	2	2	2	1
1	2	2	76	1	2	3	2	2	1	2	2	2	1
1	2	2	66	2	2	1	2	2	1	2	2	2	2
1	2	2	60	2	2	1	2	2	1	1	1	1	1
1	2	2	69	2	3	1	3	2	2	2	2	2	2
1	2	2	67	2	2	2	1	2	2	2	2	2	2
1	2	2	66	1	3	1	3	2	1	2	2	2	2
1	2	2	62	2	3	1	2	1	1	2	2	2	2
1	2	2	68	2	1	2	1	2	1	-3	-3	-3	2
1	2	2	73	2	2	2	1	1	1	-3	-3	-3	1
1	1	3	33	2	3	3	3	2	2	2	2	2	2
1	1	3	38	2	2	3	4	2	2	2	2	2	2
1	2	3	68	2	1	2	1	2	1	1	2	2	2
1	2	3	70	2	3	1	4	2	2	2	2	2	2
1	2	3	61	2	2	2	1	2	2	1	1	2	2
1	2	3	65	2	2	1	2	2	1	1	2	2	2
1	2	3	71	1	3	1	3	1	1	1	2	2	2
1	2	3	65	2	2	1	2	1	1	1	1	1	2
1	2	3	56	2	2	1	2	2	2	2	2	2	2
1	2	3	60	2	2	1	2	2	1	2	2	2	2
1	2	3	75	2	2	1	2	2	1	1	1	1	2
1	1	3	32	2	2	3	4	2	2	2	1	2	2
1	2	3	73	1	2	1	2	2	1	2	2	2	2
1	2	3	67	2	2	1	2	2	1	2	2	1	2
1	2	3	64	2	3	1	3	2	1	1	2	1	2
1	2	3	60	2	1	1	2	2	1	2	2	1	1
1	1	3	33	2	2	3	3	2	2	2	2	2	2
1	2	3	62	1	2	1	2	2	2	2	1	2	2
1	1	3	38	1	2	3	3	2	1	2	2	1	2
1	2	3	70	2	2	1	2	2	1	2	2	2	2
1	2	3	60	2	2	1	2	2	1	1	1	2	2
1	2	3	68	1	2	1	3	2	1	2	2	1	2
1	2	3	67	2	2	1	2	2	1	2	2	1	2
1	2	3	81	1	2	1	2	2	2	2	2	2	2
1	2	3	84	2	1	1	1	1	1	1	2	1	2
1	2	3	68	2	1	1	1	1	2	2	1	2	2
1	2	3	60	2	2	1	2	1	1	2	2	2	2
1	2	3	67	2	2	1	2	2	1	1	2	1	2
1	2	3	60	2	2	1	2	2	1	2	2	1	2
1	1	3	29	2	2	1	1	2	2	2	2	2	2
1	1	3	30	2	3	3	2	2	1	2	2	2	2
1	1	3	30	1	2	3	2	2	2	2	2	2	2
1	2	3	60	2	3	1	2	1	2	2	2	2	2
1	1	3	36	2	3	3	2	2	2	2	2	2	2
1	1	3	36	2	3	3	4	2	2	2	2	2	2
1	1	3	36	2	3	3	2	2	2	2	2	2	2
1	1	3	37	2	2	3	2	2	2	2	2	2	2
1	1	3	57	2	2	1	1	2	1	2	2	2	2
1	1	3	29	2	2	3	3	2	2	2	2	1	2
1	1	3	31	1	2	3	2	2	1	1	2	2	2
1	1	3	38	2	2	3	2	2	1	2	2	1	2
1	1	3	46	2	1	1	1	2	2	2	2	1	2
1	1	3	39	2	3	3	2	2	1	2	1	2	1
1	1	3	31	2	2	3	4	2	1	1	1	1	2
1	1	3	63	2	2	1	2	2	1	1	1	1	2
1	1	3	47	2	1	3	2	2	2	2	2	2	1
1	1	3	41	2	3	3	4	2	1	2	2	2	2
1	1	3	38	2	2	1	1	2	1	2	1	2	2
1	1	3	49	1	3	3	4	2	2	2	2	2	2
1	1	3	36	2	3	3	3	2	1	2	2	2	2
